# Supplementary material for: Signaling Pathways Impact on Induction of Corneal Epithelial-like Cells Derived from Human Wharton’s Jelly Mesenchymal Stem Cells
Source: Int J Mol Sci. 2022 Mar 12;23(6):3078. doi: 10.3390/ijms23063078 (PMC8949174; doi:10.3390/ijms23063078)
Supplement: Supplementary file 1 [file ijms-23-03078-s001.zip]

Archive with 1 entries (1 files):
- ijms-1609458-supplementary.pdf
